# Supplementary material for: Assessment of Physiological Rat Kidney Ageing—Implications for the Evaluation of Allograft Quality Prior to Renal Transplantation
Source: Metabolites. 2022 Feb 8;12(2):162. doi: 10.3390/metabo12020162 (PMC8875225; doi:10.3390/metabo12020162)
Supplement: Supplementary file 1 [file metabolites-12-00162-s001.zip]

Archive with 1 entries (1 files):
- metabolites-1508377-supplementary.pdf
